# Supplementary material for: On-Demand Free Radical Release by Laser Irradiation for Photothermal-Thermodynamic Biofilm Inactivation and Tooth Whitening
Source: Gels. 2023 Jul 7;9(7):554. doi: 10.3390/gels9070554 (PMC10379348; doi:10.3390/gels9070554)
Supplement: Supplementary file 1 [file gels-09-00554-s001.zip]

Archive with 1 entries (1 files):
- gels-2457045-supplementary.pdf
